# Supplementary material for: Comparative Proteomics Analyses of Two Races of Fusarium oxysporum f. sp. conglutinans that Differ in Pathogenicity
Source: Sci Rep. 2015 Sep 3;5:13663. doi: 10.1038/srep13663 (PMC4642580; doi:10.1038/srep13663)
Supplement: Supplementary Table S1 [file srep13663-s1.xls]

## Sheet: Sheet1
Comparative Proteomics Analyses of Two Races of Fusarium oxysporum f. sp. conglutinans that Differ in Pathogenicity
Erfeng Li1#, Jian Ling1#, Gang Wang1#, Jiling Xiao1, Yuhong Yang1, Zhenchuan Mao1, Xuchu Wang2*, Bingyan Xie1*
1. The Institute of Vegetables and Flowers, Chinese Academy of Agricultural Sciences, Beijing 100081, China; 2. The Institute of Tropical Biosciences and Biotechnology, Chinese Academy of Tropical Agricultural Sciences, Haikou Hainan 571101, China.# The authors contributed equally to this work. * Corresponding authors: Dr. Bingyan Xie; Dr. Xuchu Wang
			pI	Mr	pI	Mr	Ratio pI	Ratio Mr	Experimental	Theretical	Mathed peptide	Total peptide	Sequence coverage %	Mascot score	Identified method	Gene product and	Accession No.	Fungi	Mapping ID	Lacation	Changed ratio		COG (Cluster of Orthologous Groups of proteins)			GO
Race	Spot No.	Sample	Experimental	Experimental	Theretical	Theretical	Expe./Ther.	Expe./Ther.	pI/Mr	pI/Mr	number	number	[PFF]	[PFF]	[TOF TOF sequences]	protein name	in NCBI	Species	in Uniprot		R2/R1	±SE	Category	Number	Function	B (Biological process)	C (Cellular component)	M (Molecular function)
R1	1	Mycelium	6.05	44.1	6.11	40.2	0.99018	1.09701	6.05/44.1	6.11/40.2	[4]		[11]	[192]	TOF TOF[K.LLIVYQNR.R;R.RWDADFVTLK.K;R.IIQFDNHFDR.Y;R.ISVLSAELEQPR.F]	Oxidoreductase	gi|342885976	Fusarium oxysporum Fo5176	F9FB16	*	-1.58	0.56	R General function prediction only (Predicted)	COG0673	Predicted oxidoreductase			nucleotide binding；oxidoreductase activity
R1	2	Mycelium	5.61	24.4	5.61	24.4	1	1	5.61/24.4	5.61/24.4	10	34	36	86	TOF	Putative N-acetyltransferase	gi|342887919	Fusarium oxysporum Fo5176	F9F6S9	_	Specific	0.067	J Transcription,translation,ribosomal structure and biogenesis (TRR)	COG1670	Acetyltransferases, including N-acetylases of ribosomal proteins			N-acetyltransferase activity
R1	3	Mycelium	5.15	23.5	6.91	57.6	0.745297	0.407986	5.15/23.5	6.91/57.6	11	60	16	76	TOF	Isotrichodermin C-15 hydroxylase	gi|342880670	Fusarium oxysporum Fo5176	F9FN08	S	-1.5	0.22	Q Secondary metabolites biosynthesis,transport and catabolism	COG2124	Cytochrome P450			electron carrier activity;heme binding;monooxygenase activity;oxidoreductase activity, acting on paired donors, with incorporation or reduction of molecular oxygen
R1	4	Mycelium	4.9	34.2	4.76	31.7	1.02941	1.07886	4.90/34.2	4.76/31.7	[5]		[18]	[292]	TOF TOF[K.NLQVHMENYLWK.T；K.NLQVHMENYLWK.T + Oxidation (M);R.IIAAVDNPADICVISAR.P;K.FAAHTGATAIAGR.F;R.FTPGSFTNYITR.S]	Ribosome-associated protein S2 (Rap-1)	gi|342882221	Fusarium oxysporum Fo5176	F9FJC3	_	-1.64	0.022	J Transcription,translation,ribosomal structure and biogenesis (TRR)	COG0052	Ribosomal protein S2	translation	small ribosomal subunit	structural constituent of ribosome
R1	5	Mycelium	5.55	16.1	5.56	16.1	0.998201	1	5.55/16.1	5.56/16.1	10	48	62	89	TOF	Hypothetical protein FOXB_03062	gi|342886651	Fusarium oxysporum Fo5176	F9F9I7	_	-1.9	0.042	NO related
R1	6	Mycelium	6.01	35.4	8.84	41.5	0.679864	0.853012	6.01/35.4	8.84/41.5	14	57	27	86	TOF	Predicted protein	gi|119192320	Coccidioides immitis RS	J3KH79	_	-1.52	0.04	NO related
R1	7	Mycelium	6.05	11.4	5.84	71.3	1.03596	0.159888	6.05/11.4	5.84/71.3	[3]		[9]	[182]	TOF TOF[R.QVLLKPHNQDAAPLVK.A;K.AESEEEIKEIIR.K]	Aspartokinases	gi|342878176	Fusarium oxysporum Fo5176	F9FU55	_	-3.1	0.2	E Amino acid transport and metabolism (ATM)	COG0527	Aspartokinases	cellular amino acid biosynthetic process		aspartate kinase activity
R1	8	Mycelium	5.01	62.4	4.95	80.2	1.01212	0.778055	5.01/62.4	4.95/80.2	[5]		[8]	[148]	TOF TOF[K.HFSVEGQLEFR.A;K.RAPFDLFETK.K;K.GVVDSEDLPLNLSR.E;K.LGIHEDSQNR.Q;R.TGQFGWSANMER.I]	Heat shock protein hsp1	gi|119189363	Coccidioides immitis RS	J3KEL0	_	-1.83	0.03	O Posttranslational modification, protein turnover, chaperones (PTM)	COG0326	Molecular chaperone, HSP90 family
R1	9	Mycelium	3.5	32.5	5.08	74.6	0.688976	0.435657	3.50/32.5	5.08/74.6	[4]		[7]	[261]	TOF TOF[R.KSQIFSTAADNQPVVLIQVFEGER.S;K.SQIFSTAADNQPVVLIQVFEGER.S;K.FELTGIPPAPR.G;R.GVPQIEVSFELDANGILK.V]	GR78_NEUCR 78 KDA GLUCOSE-REGULATED PROTEIN HOMOLOG PRECURSOR (GRP 78) (IMMUNOGLOBULIN HEAVY CHAIN BINDING PROTEIN HOMOLOG) (BIP)	gi|46135911	Gibberella zeae PH-1			Specific	0.028	O Posttranslational modification, protein turnover, chaperones (PTM)	KOG0100	Molecular chaperones GRP78/BiP/KAR2, HSP70 superfamily
R1	10	Mycelium	6.05	56.1	6.05	46.1	1	1.21692	6.05/56.1	6.05/46.1	[6]		[26]	[570]	TOF TOF[R.STAVPIYATSSYTFNDSAHGAR.L；K.AGDNIVASSHLYGGTYNQLNVLLPR.F;K.LEDYAAAIDDQTR.A;K.WIGGHGTTIGGVIVDSGR.F;K.YWEAFGPATFITR.I;K.SLAIHPWSTTHEQLSEDER.L]	O-acetylhomoserine (thiol)-lyase	gi|342878182	Fusarium oxysporum Fo5176	F9FU61	_	-7.4	0.045	E Amino acid transport and metabolism (ATM)	COG2873	O-acetylhomoserine sulfhydrylase	cellular amino acid metabolic process		pyridoxal phosphate binding;transferase activity, transferring alkyl or aryl (other than methyl) groups
R1	11	Mycelium	5.01	72	5	71.2	1.002	1.01124	5.01/72.0	5.00/71.2	[11]		[25]	[918]	TOF TOF[M.APAVGIDLGTTYSCVGIFR.E;R.ETAESYLGETVNNAVVTVPAYFNDSQR.Q;K.STAGDTHLGGEDFDNR.L;R.LVNHFVNEFK.R;R.FEELCQDLFR.S;K.SLVHEIVLVGGSTR.I;K.KSEVFSTFSDNQPGVLIQVYEGER.Q;K.SEVFSTFSDNQPGVLIQVYEGER.Q;K.FELTGIPPAPR.G;R.GVPQIEVTFDLDANGIMNVSAVEK.G;K.VVQWLDDNQQATR.E]	Heat shock 70 kDa protein	gi|342879886	Fusarium oxysporum Fo5176	F9FPR3	_	-1.5	0.041	O Posttranslational modification, protein turnover, chaperones (PTM)	COG0443	Molecular chaperone			ATP binding
R1	12	Mycelium	4.73	58.2	4.76	55.6	0.993697	1.04676	4.73/58.2	4.76/55.6	23	64	48	156	TOF	Protein disulfide-isomerase	gi|342890408	Fusarium oxysporum Fo5176	F9F193	S	-2.24	0.0028	O Posttranslational modification, protein turnover, chaperones (PTM)	COG0526	Thiol-disulfide isomerase and thioredoxins	cell redox homeostasis;glycerol ether metabolic process;	endoplasmic reticulum	electron carrier activity;isomerase activity;protein disulfide oxidoreductase activity
R1	13	Mycelium	6.06	34.3	6.01	34.3	1.00832	1	6.06/34.3	6.01/34.3	[2]		[7]	[53]	TOF TOF[K.QLHASHVSTYDR.L;R.HGLDVPLGENR.E]	Hypothetical protein FG04555.1	gi|46117426	Gibberella zeae PH-1			-2.64	0.025	NO related
R1	14	Mycelium	2.57	31.1	4.4	23	0.584091	1.35217	2.57/31.1	4.40/23.0	[2]		[9]	[63]	TOF TOF[K.LTFTGTSSTLK.K;K.ELKEEYWPR.L]	Hsp90 associated co-chaperone	gi|342875528	Fusarium oxysporum Fo5176	F9G0Q0	_	-2.19	0.031	O Posttranslational modification, protein turnover, chaperones (PTM)	COG0071	Molecular chaperone (small heat shock protein)
R1	15	Mycelium	5.65	33.4	8.72	120.4	0.647936	0.277409	5.65/33.4	8.72/120.4	15	39	25	83	TOF	DNA ligase/mRNA capping enzyme	gi|392565146	Trametes versicolor FP-101664 SS1			-2.68	0.12	L Replication, recombination and repair	KOG0966	ATP-dependent DNA ligase IV
R1	16	Mycelium	5.71	63.5	5.72	63.5	0.998252	1	5.71/63.5	5.72/63.5	[5]		[14]	[189]	TOF TOF[K.WVGSVNELNAAYAADGYAR.V;K.GAVNEDHPNYGGVFAGDGSHPAR.A;K.SDFNTTGFSYR.T;R.TSQINSVDFHSTHCK.V;K.NTDDSEIITQAWLWPR.V]	Putative pyruvate decarboxylase	gi|110611696	Fusarium oxysporum f. sp. lycopersici	Q0WYJ3	_	-1.52	0.14	E Amino acid transport and metabolism (ATM)	COG0028	Thiamine pyrophosphate-requiring enzymes [acetolactate synthase, pyruvate dehydrogenase (cytochrome), glyoxylate carboligase, phosphonopyruvate decarboxylase]	metabolic process		carboxy-lyase activity;magnesium ion binding;thiamine pyrophosphate binding
R1	17	Mycelium	5.45	43	5.45	43	1	1	5.45/43.0	5.45/43.0	12	40	44	133	TOF	Lysine acetyltransferase	gi|342885677	Fusarium oxysporum Fo5176	F9FBM8	_	-2.17	0.014	J Transcription,translation,ribosomal structure and biogenesis (TRR)	COG0454	Histone acetyltransferase HPA2 and related acetyltransferases
R1	18	Mycelium	6.25	56	6.05	46.1	1.03306	1.21475	6.25/56.0	6.05/46.1	[5]		[22]	[327]	TOF TOF[R.STAVPIYATSSYTFNDSAHGAR.L;K.AGDNIVASSHLYGGTYNQLNVLLPR.F;K.WIGGHGTTIGGVIVDSGR.F;K.YWEAFGPATFITR.I;K.SLAIHPWSTTHEQLSEDER.L]	O-acetylhomoserine (thiol)-lyase	gi|342878182	Fusarium oxysporum Fo5176	F9FU61	_	-1.92	0.055	E Amino acid transport and metabolism (ATM)	COG2873	O-acetylhomoserine sulfhydrylase	cellular amino acid metabolic process		pyridoxal phosphate binding;transferase activity, transferring alkyl or aryl (other than methyl) groups
R1	19	Mycelium	6.05	43.5	5.75	70.9	1.05217	0.61354	6.05/43.5	5.75/70.9	[2]		[3]	[113]	TOF TOF[R.VVFIEHDLR.N;K.NFSLEDVHVEGTER.I]	NADH-ubiquinone oxidoreductase 39 kda	gi|46127159	Gibberella zeae PH-1			-2.48	0.41	C Energy production and conversion (EPC)	KOG2865	Energy production and conversion
R1	20	Mycelium	5.63	46.1	6.31	46.2	0.892235	0.997835	5.63/46.1	6.31/46.2	[2]		[7]	[89]	TOF TOF[K.AEDGAVILLENLR.F；K.GLTALGDVYINDAFGTAHR.A]	Phosphoglycerate kinase	gi|342876330	Fusarium oxysporum Fo5176	F9FYP0	_	-1.58	0.016	G Carbohydrate transport and metabolism (CTM)	COG0126	3-phosphoglycerate kinase	glycolysis	cytoplasm	ATP binding;phosphoglycerate kinase activity
R1	21	Mycelium	5.24	33.6	5.28	37	0.992424	0.908108	5.24/33.6	5.28/37.0	[2]		[9]	[103]	TOF TOF[K.LWQTYHDKENVEPITR.R;R.YPPGWHYDDAGTEIR.W]	NAD(P)H-dependent D-xylose reductase xyl1	gi|342878842	Fusarium oxysporum Fo5176	F9FSM5	_	-1.51	0.042	R General function prediction only (Predicted)	COG0656	Aldo/keto reductases, related to diketogulonate reductase			oxidoreductase activity
R1	22	Mycelium	5.5	73.2	5.68	73.2	0.96831	1	5.50/73.2	5.68/73.2	[6]		[11]	[398]	TOF TOF[ K.IVQHTNGDAWVAAR.G;K.NAVVTVPAYFNDSQR.Q;K.EIQEVILVGGMTR.M;K.EIQEVILVGGMTR.M + Oxidation (M);K.LLGNFQLVGIPPAHR.G;R.GVPQVEVTFDIDADSIVHVHAK.D]	Hsp70-like protein	gi|342883857	Fusarium oxysporum Fo5176	F9FFQ7	M	-1.6	0.0099	O Posttranslational modification, protein turnover, chaperones (PTM)	COG0443	Molecular chaperone	protein folding		ATP binding
R1	23	Mycelium	4.78	58	4.76	55.6	1.0042	1.04317	4.78/58.0	4.76/55.6	[5]		[15]	[223]	TOF TOF[R.DTYLFGGVNDAAVAEAEGVK.A;K.AFGAHAGNLNLK.A;K.ADKFPSFAIQEVVK.N;K.YEDLASQFAASEFK.D;K.VDATLNDVPDEIQGFPTIK.L]	Protein disulfide-isomerase	gi|342890408	Fusarium oxysporum Fo5176	F9F193	S	-2.35	0.0052	O Posttranslational modification, protein turnover, chaperones (PTM)	COG0526	Thiol-disulfide isomerase and thioredoxins	cell redox homeostasis;glycerol ether metabolic process	endoplasmic reticulum	electron carrier activity;isomerase activity;protein disulfide oxidoreductase activity
R1	24	Mycelium	5.06	66	4.83	59	1.04762	1.11864	5.06/66.0	4.83/59.0	[3]		[6]	[169]	TOF TOF[K.WDVELYER.Y;R.EQIADYFNCGDDDSR.I;R.IFDETTALYEEK.V]	Beta-1,3-glucanosyltransferase	gi|62275449	Fusarium oxysporum	Q2KN79	*	-2.45	0.027	G Carbohydrate transport and metabolism (CTM)			carbohydrate metabolic process		cation binding;transferase activity
R1	25	Mycelium	6.07	19	6.08	18.9	0.998355	1.00529	6.07/19.0	6.08/18.9	[2]		[20]	[190]	TOF TOF[R.DECTTFPQFHAR.I;R.DYVQGYGIPNVFFHLTTAYAILR.K ]	Hypothetical protein FOXB_03437	gi|342886095	Fusarium oxysporum Fo5176	F9FAL1	_	-1.93	0.11	NO related		IMP dehydrogenase/GMP reductase
R1	26	Mycelium	4.94	73.1	4.94	72.7	1	1.0055	4.94/73.1	4.94/72.7	21	46	32	171	TOF	Glucose-regulated protein 78 of hsp70 family	gi|342881401	Fusarium oxysporum Fo5176	F9FL45	S	Specific	0.0054	O Posttranslational modification, protein turnover, chaperones (PTM)	COG0443	Molecular chaperone			ATP binding
R1	27	Mycelium	5.1	28.1	5.09	28.1	1.00196	1	5.10/28.1	5.09/28.1	[4]		[18]	[168]	TOF TOF[K.NICFSPVVWK.I;R.DEGPFLLGEKPSYTDFFIAASLQSSR.T;K.PSYTDFFIAASLQSSR.T;R.TIDDGIFQR.C]	Beta-etherase	gi|342875008	Fusarium oxysporum Fo5176	F9G1T9	_	-1.73	0.032	O Posttranslational modification, protein turnover, chaperones (PTM)	COG0625	Glutathione-S-transferases
R1	28	Mycelium	6.07	16.6	5.72	63.5	1.06119	0.261417	6.07/16.6	5.72/63.5	[4]		[11]	[487]	TOF TOF[K.PIDVAEYLFK.R;R.SVHGVPGDYNLVALDYLPQCNLK.W;K.WVGSVNELNAAYAADGYAR.V;K.LNKPSEIAEQIDTALR.T]	Pyruvate decarboxylase	gi|110611696	Fusarium oxysporum f. sp. lycopersici	Q0WYJ3	_	-1.53	0.0036	E Amino acid transport and metabolism (ATM)	COG0028	Thiamine pyrophosphate-requiring enzymes [acetolactate synthase, pyruvate dehydrogenase (cytochrome), glyoxylate carboligase, phosphonopyruvate decarboxylase]	metabolic process		carboxy-lyase activity;magnesium ion binding;thiamine pyrophosphate binding
R1	29	Mycelium	6.01	56.8	6.37	59.9	0.943485	0.948247	6.01/56.8	6.37/59.9	[10]		[29]	[564]	TOF TOF[K.ILPLLDAGDIIIDGGNSHFPDSNR.R;R.FVGSGVSGGEEGAR.Y;K.SDGEACCEWVGDEGAGHYVK.M;K.GVLDSFLIEITR.D;K.WTAVNALDLGQPVTLIAEAVLAR.C;K.LNKPSIALMWR.G+Oxidation(M);R.SQPDLQNLLFDDFFNK.A;K.AALLGIPTPAFSTALSWFDGYR.T;K.DLPANLLQAQR.D;R.DYFGAHTFR.I]	6-phosphogluconate dehydrogenase	gi|342879561	Fusarium oxysporum Fo5176	F9FQJ3	M	-1.55	0.042	G Carbohydrate transport and metabolism (CTM)	COG0362	6-phosphogluconate dehydrogenase, family 1	pentose-phosphate shunt		NADP binding;phosphogluconate dehydrogenase (decarboxylating) activity
R1	30	Mycelium	5.06	31.1	5.08	30.5	0.996063	1.01967	5.06/31.1	5.08/30.5	[5]		[24]	[278]	TOF TOF[K.DTICLFDVDGTLTPAR.L；K.CAIGYVGGSDFAK.Q；R.NDFEAFDKDAK.V;K.TYCLQHLENEAK.K;K.TFEGGNDYEIYTDSR.T] ]	Phosphomannomutase	gi|342866485	Fusarium oxysporum Fo5176	F9GFF6	_	-1.54	0.026	I Lipid transport and metabolism	KOG3189	Thiamine pyrophosphate-requiring enzymes [acetolactate synthase, pyruvate dehydrogenase (cytochrome), glyoxylate carboligase, phosphonopyruvate decarboxylase]	mannose biosynthetic process	cytoplasm	phosphomannomutase activity
R1	31	Mycelium	4.82	33.1	5.8	30.1	0.831034	1.09967	4.82/33.1	5.80/30.1	[2]		[10]	[141]	TOF TOF[K.DTICLFDVDGTLTPAR.L；K.CAIGYVGGSDFAK.Q；R.NDFEAFDKDAK.V;K.TYCLQHLENEAK.K;K.TFEGGNDYEIYTDSR.T] ]	14-3-3 protein homolog	gi|2492491	Trichoderma harzianum	Q99002	_	-1.5	0.15	O Posttranslational modification, protein turnover, chaperones (PTM)	KOG0841	Multifunctional chaperone (14-3-3 family)
R1	32	Mycelium	5.81	18.2	6.11	36.2	0.9509	0.502762	5.81/18.2	6.11/36.2	[3]		[12]	[138]	TOF TOF[K.YDSSHGIFK.G;K.FYSERDPANIK.W;K.WSETGADYVVESTGVFTTTEK.A]	Glyceraldehyde-3-phosphate dehydrogenase	gi|342881882	Fusarium oxysporum Fo5176	F9FK90	*	-2.77	0.015	G Carbohydrate transport and metabolism (CTM)	COG0057	Glyceraldehyde-3-phosphate dehydrogenase/erythrose-4-phosphate dehydrogenase	glucose metabolic process		NAD binding;NADP binding;glyceraldehyde-3-phosphate dehydrogenase (NAD+) (phosphorylating) activity
R1	33	Mycelium	4.99	56	5.15	55.6	0.968932	1.00719	4.99/56.0	5.15/55.6	[3]		[9]	[116]	TOF TOF[R.GAKASDTGAPITIPVGPATLGR.I;K.AHGGYSVFTGVGER.T;K.VALVFGQMNEPPGAR.A]	ATP synthase beta chain, mitochondrial precursor	gi|164424839	Neurospora crassa OR74A	P23704	M	-1.52	0.064	C Energy production and conversion (EPC)	COG0055	F0F1-type ATP synthase beta subunit	ATP catabolic process;ATP hydrolysis coupled proton transport;ATP synthesis coupled proton transport	mitochondrial proton-transporting ATP synthase, catalytic core	ATP binding;hydrogen ion transporting ATP synthase activity, rotational mechanism;proton-transporting ATPase activity, rotational mechanism
R1	34	Mycelium	4.77	35.3	4.76	55.6	1.0021	0.634892	4.77/35.3	4.76/55.6	[2]		[5]	[125]	TOF TOF[K.AFGAHAGNLNLK.A;K.YEDLASQFAASEFK.D]	Protein disulfide-isomerase	gi|342890408	Fusarium oxysporum Fo5176	F9F193	S	-1.57	0.16	O Posttranslational modification, protein turnover, chaperones (PTM)	COG0526	Thiol-disulfide isomerase and thioredoxins	cell redox homeostasis;glycerol ether metabolic process	endoplasmic reticulum	electron carrier activity;isomerase activity;protein disulfide oxidoreductase activity
R1	35	Mycelium	5.42	55.1	5.41	54.9	1.00185	1.00364	5.42/55.1	5.41/54.9	[8]		[29]	[402]	TOF TOF[K.AGQEQVFTFYESLSSAER.G;R.GTLYQQLSGFDPAHINEITHR.A;K.TSDEPDRLEPLPESATASILDSSADDISK.W;K.SLFQLQGER.I;K.SAGSSPVVPWYVMTSGPTR.G +Oxidation (M);K.FFQENNYFGLSQDNVK.I;K.VAVAPDGNGGLYNALVVSGVVDDMR.K;K.GTEITPPTLLWR.E;]	UDP-N-acetylglucosamine pyrophosphorylase	gi|342875717	Fusarium oxysporum Fo5176	F9G063	_	-1.5	0.073	M Cell wall/membrane/envelope biogenesis	KOG2388	UDP-N-acetylglucosamine pyrophosphorylase			nucleotidyltransferase activity
R2	36	Mycelium	5.21	12.2	5.21	12.4	1	0.983871	5.21/12.2	5.21/12.4	[6]		[73]	[586]	TOF TOF[M.GWFDNNTEVVENFNEYNQNSENR.E;K.LSHEIIGGAAAYEAAK.A;R.NGKPDSHAQAK.E;K.EFIAGAVGAFVDR.E;K.EFIAGAVGAFVDREFETK.G;K.GLDFFDREEAK.R]	Hypothetical protein FOXB_14371	gi|342872822	Fusarium oxysporum Fo5176	F9G6T9	_	2.31	0.0021	No hits
R2	37	Mycelium	5.17	14.1	5.35	13.8	0.966355	1.02174	5.17/14.1	5.35/13.8	[2]		[17]	[108]	TOF TOF[K.DAPAALGPYSQAIK.T;K.WFSHKPAR.S]	Putative translation initiation inhibitor protein	gi|342879727	Fusarium oxysporum Fo5176	F9FQ43	_	1.5	0.27	J Transcription,translation,ribosomal structure and biogenesis (TRR)	COG0251	Putative translation initiation inhibitor
R2	38	Mycelium	6.13	60.1	6.13	57.9	1	1.038	6.13/60.1	6.13/57.9	[10]		[29]	[819]	TOF TOF[R.ITCPWHGACFNAK.T;K.TGDIEDAPALDHLPVFQVAER.D;K.CAEFGSVQDDHVVVVGGGSGTLGVVESLR.E;K.GGITVISNEGYYPIDR.T;R.NKDFYEGGSIK.F;K.FVQGEVNNIDFSGR.F;K.NLGNIFTLR.N;K.DVYAIGDIATFPYHGPGGEGK.H;R.IEHWNVAQK.A;K.TEHFIPIFWSALGAQLR.Y]	Flavoprotein C26F1.14C	gi|342888991	Fusarium oxysporum Fo5176	F9F4L5	_	1.64	0.415	R General function prediction only (Predicted)	COG0446	Uncharacterized NAD(FAD)-dependent dehydrogenases	cell redox homeostasis	cytoplasm	2 iron, 2 sulfur cluster binding;flavin adenine dinucleotide binding;metal ion binding;oxidoreductase activity
R2	39	Mycelium	4.9	29.4	5.57	68.2	0.879713	0.431085	4.90/29.4	5.57/68.2	[4]		[12]	[290]	TOF TOF[K.DLLLLDVTPLSLGIETLGGVFTR.L;K.SQVFSTAADFQTAVEIK.V;K.LLGNFQLVGIPPAHR.G;R.GVPQVEVTFDIDADSIVHVHAK.D]	Probable hsp70-like protein	gi|116196014	Chaetomium globosum CBS 148.51	Q2H0U1	*	Specific	0.143	O Posttranslational modification, protein turnover, chaperones (PTM)	COG0443	Molecular chaperone	protein folding		ATP binding
R2	40	Mycelium	4.91	31.1	4.91	31.1	1	1	4.91/31.1	4.91/31.1	[4]		[23]	[249]	TOF TOF[K.LWVSESAALDGSAPVR.G;R.GGIPIVFPVFGTAPDHEPVAK.L;K.GPSHPVVISESGTPR.F;R.DNLDQVVVWNPWVDK.S]	Glucose-6-phosphate 1-epimerase	gi|342878854	Fusarium oxysporum Fo5176	F9FSN7	*	1.54	0.52	G Carbohydrate transport and metabolism (CTM)	COG0676	Uncharacterized enzymes related to aldose 1-epimerase	carbohydrate metabolic process		carbohydrate binding;isomerase activity
R2	41	Mycelium	4.94	36.6	5.29	36.8	0.933837	0.994565	4.94/36.6	5.29/36.8	[5]		[16]	[317]	TOF TOF[K.YKPQDATTNPSLILAASK.K;K.ALHLIELYGEQGISK.D;K.YGYNTIVMGASFR.N;K.YGYNTIVMGASFR.N + Oxidation (M);K.SYINDEALFR.F]	Transaldolase	gi|342879240	Fusarium oxysporum Fo5176	F9FRC5	_	1.5	0.57	G Carbohydrate transport and metabolism (CTM)	COG0176	Transaldolase	pentose-phosphate shunt	cytoplasm	sedoheptulose-7-phosphate:D-glyceraldehyde-3-phosphate glyceronetransferase activity
R2	42	Mycelium	5.01	28.1	4.94	27.9	1.01417	1.00717	5.01/28.1	4.94/27.9	[3]		[16]	[224]	TOF TOF[K.LPSVGSESHGVTWEADK.A;K.IIETAEPFFNQGR.E;R.LAAGHSPFLEK.T]	Hypothetical protein	gi|342869347	Fusarium oxysporum Fo5176	F9GCH6	_	1.83	0.034	NO related		Predicted hydrolases or acyltransferases (alpha/beta hydrolase superfamily)
R2	43	Mycelium	5.55	66	5.72	63.5	0.97028	1.03937	5.55/66.0	5.72/63.5	[3]		[9]	[151]	TOF TOF[K.LNKPSEIAEQIDTALR.T;K.GAVNEDHPNYGGVFAGDGSHPAR.A;K.NTDDSEIITQAWLWPR.V]	Putative pyruvate decarboxylase	gi|110611696	Fusarium oxysporum f. sp. lycopersici	Q0WYJ3	_	1.5	0.5	E Amino acid transport and metabolism (ATM)	COG0028	Thiamine pyrophosphate-requiring enzymes [acetolactate synthase, pyruvate dehydrogenase (cytochrome), glyoxylate carboligase, phosphonopyruvate decarboxylase]	metabolic process		carboxy-lyase activity;magnesium ion binding;thiamine pyrophosphate binding
R2	44	Mycelium	5.17	21.9	5.45	67	0.948624	0.326866	5.17/21.9	5.45/67.0	[5]		[10]	[292]	TOF TOF[R.AYFYDGLPGDQR.L;K.SFFAEHLHEDEEIR.Y;R.SKDDDWVR.V;K.DDLLILPPGIYHR.F;R.FTTDESNYVHAMR.L]	Ketoreductases	gi|342876993	Fusarium oxysporum Fo5176	F9FX22	_	1.51	0.066	Q Secondary metabolites biosynthesis,transport and catabolism	COG1028	Dehydrogenases with different specificities (related to short-chain alcohol dehydrogenases)			acireductone dioxygenase [iron(II)-requiring] activity;nucleotide binding
R2	45	Mycelium	5.17	38.9	5.18	46.6	0.998069	0.834764	5.17/38.9	5.18/46.6	[3]		[10]	[204]	TOF TOF[K.IKPITVELELDEEGTR.I R.HYPWGVVEVDNPR.H K.EITHDFLYENYR.T ]	Septin like protein spn3	gi|46135811	Gibberella zeae PH-1			1.5	0.072	D Cell cycle control, cell division, chromosome partitioning	KOG2655	Septin family protein (P-loop GTPase)
R2	46	Mycelium	5.67	42	6.03	42	0.940299	1	5.67/42.0	6.03/42.0	[4]		[15]	[134]	TOF TOF[R.NNLEVFQR.Y K.AGAAAIVFTVDSAADGNR.H K.LAVQHGAPAIILSNHGGR.Q K.HEIAIDAGNLGVPDVQK.I ]	CYB2-lactate dehydrogenase cytochrome b2	gi|342878833	Fusarium oxysporum Fo5176	F9FSL6	S	1.53	0.37	C Energy production and conversion (EPC)	COG1304	L-lactate dehydrogenase (FMN-dependent) and related alpha-hydroxy acid dehydrogenases			FMN binding;oxidoreductase activity
R2	47	Mycelium	5.72	64.1	5.72	63.5	1	1.00945	5.72/64.1	5.72/63.5	[5]		[14]	[359]	TOF TOF[ K.WVGSVNELNAAYAADGYAR.V;K.LNKPSEIAEQIDTALR.T;K.GAVNEDHPNYGGVFAGDGSHPAR.A;K.SDFNTTGFSYR.T;K.NTDDSEIITQAWLWPR.V]	Putative pyruvate decarboxylase	gi|110611696	Fusarium oxysporum f. sp. Lycopersici	Q0WYJ3	_	1.52	0.33	E Amino acid transport and metabolism (ATM)	COG0028	Thiamine pyrophosphate-requiring enzymes [acetolactate synthase, pyruvate dehydrogenase (cytochrome), glyoxylate carboligase, phosphonopyruvate decarboxylase]	metabolic process		carboxy-lyase activity;magnesium ion binding;thiamine pyrophosphate binding
R2	48	Mycelium	4.88	11.9	7.59	74.9	0.642951	0.158879	4.88/11.9	7.59/74.9	16	30	30	82	TOF	Cryptochrome-2	gi|189188250	Pyrenophora tritici-repentis Pt-1C-BFP	B2VRF0	*	1.68	0.2	L Replication, recombination and repair	COG0415	Deoxyribodipyrimidine photolyase	DNA repair		DNA photolyase activity
R2	49	Mycelium	6.21	26.8	6.22	26.5	0.998392	1.01132	6.21/26.8	6.22/26.5	[7]		[40]	[474]	TOF TOF[K.HHQAYVTNLNAALK.N;K.NYATATSTNDIAGQIALQSAIK.F;K.FNGGGHINHSLFWENLSPSSSADAK.P;K.TWGSIQAFQEAFK.K;K.TWGSIQAFQEAFKK.T;K.TLLGLQGSGWGWLVK.D;K.AAYVDNIWK.V]	Manganese superoxide dismutase precursor (sod-2)	gi|342885951	Fusarium oxysporum Fo5176	F9FAZ1	S	1.7	0.13	P Inorganic ion transport and metabolism (ITM)	COG0605	Superoxide dismutase	superoxide metabolic process		metal ion binding;superoxide dismutase activity
R2	50	Mycelium	4.9	50.9	5.27	55.2	0.929791	0.922101	4.90/50.9	5.27/55.2	[9]		[26]	[621]	TOF TOF[K.IHQVIGAVVDVK.F;K.LVLEVSQHLGENVVR.C;R.LPIHTEAPEFVEQSTSAEVLVTGIK.V;K.VVDLLAPYAR.G;K.TVFIQELINNIAK.A;K.AHGGYSVFTGVGER.T;K.VALVFGQMNEPPGAR.A;R.IPSAVGYQPTLAVDMGGMQER.I;R.VVGQEHYDVATR.V]	ATP synthase subunit beta, mitochondrial	gi|342885052	Fusarium oxysporum Fo5176	F9FD62	M	1.51	0.19	C Energy production and conversion (EPC)	COG0055	F0F1-type ATP synthase beta subunit	ATP hydrolysis coupled proton transport;plasma membrane ATP synthesis coupled proton transport	plasma membrane;proton-transporting ATP synthase complex, catalytic core F(1)	ATP binding;hydrogen ion transporting ATP synthase activity, rotational mechanism;hydrogen-exporting ATPase activity, phosphorylative mechanism;proton-transporting ATPase activity, rotational mechanism
R2	51	Mycelium	6.3	24.5	6.3	24.3	1	1.00823	6.30/24.5	6.30/24.3	[5]		[42]	[397]	TOF TOF[K.ANPAWASSLTFIFR.Q;R.QQIQPWHPSSTLMHEAALAVLR.L + Oxidation (M);K.VFELLVISDKPGEDGALNAGNK.V;R.LIGVHVTPTAVFDGVVQDVSSGWTK.E;K.EQWIEWLQK.N]	Hypothetical protein	gi|342882002	Fusarium oxysporum Fo5176	F9FJZ1	*	1.54	0.0085	NO related
R2	52	Mycelium	6.17	49.8	6.7	54.5	0.920896	0.913761	6.17/49.8	6.70/54.5	[9]		[26]	[468]	TOF TOF[K.DLVVIGGGVAGYVAAIK.A;R.GSLGGTCLNVGCIPSK.S;K.GAGSFVNEHEIK.V;K.GGKPESIESDVVLVAIGR.R;R.RPYTGGLGLENIGLEADDR.G;R.CVGDVTFGPMLAHK.A + Oxidation (M);K.AEEEAVAVVEYIK.K;R.VGTFPFVANSR.A;R.TCHAHPTLAEAFK.E]	Dihydrolipoyl dehydrogenase precursor	gi|342877147	Fusarium oxysporum Fo5176	F9FWQ8	M	1.5	0.042	C Energy production and conversion (EPC)	COG1249	Dihydrolipoamide dehydrogenase/glutathione oxidoreductase and related enzymes	cell redox homeostasis	cytoplasm	dihydrolipoyl dehydrogenase activity;flavin adenine dinucleotide binding
R2	53	Mycelium	5.87	57.8	5.42	60.9	1.08303	0.949097	5.87/57.8	5.42/60.9	[3]		[5]	[161]	TOF TOF[M.APANTLPAWSDLQAHR.D K.NMFGFESWVGGR.Y K.NMFGFESWVGGR.Y + Oxidation (M) ]	Glucose-6-phosphate isomerase	gi|302910270	Nectria haematococca mpVI 77-13-4	C7YV89	_	1.51	0.37	G Carbohydrate transport and metabolism (CTM)	COG0166	Glucose-6-phosphate isomerase	gluconeogenesis;glycolysis	cytoplasm	glucose-6-phosphate isomerase activity
R2	54	Mycelium	5.65	40.4	5.65	40.4	1	1	5.65/40.4	5.65/40.4	[8]		[13]	[560]	TOF TOF[R.VNVGGSISLLR.S;R.NNVNNIVFSSSATVYGDATR.F;R.FPNMIPIPEHCPIGPTNTYGR.T + Oxidation (M);K.SMIEDVITDFINAQR.S + Oxidation (M);K.LLVFGDDYSSR.D;R.DYIHVVDLAR.G;R.DLPYEVRPR.R;R.RQGDVLDLTANPTLANK.E]	UDP-glucose 4-epimerase Gal10	gi|342888046	Fusarium oxysporum Fo5176	F9F6M3	*	1.5	0.04	M Cell wall/membrane/envelope biogenesis	COG1087	UDP-glucose 4-epimerase
R2	55	Mycelium	5.17	63	4.94	27.9	1.04656	2.25806	5.17/63.0	4.94/27.9	[9]		[12]	[399]	TOF TOF[R.GIQAAVEAVVEFLQK.N;K.TVADELEVTEGMR.F;K.VEFENPLILLSEK.K;K.KISAVQDIIPALEVSTQQR.R;K.ISAVQDIIPALEVSTQQR.R;R.RPLVIIAEDIEGEALAVCILNK.L;K.SILGDLAILTDGTVFTDELDIK.L;R.FVDALNATR.A;K.ASAHALNEVPTANFDQQLGVSIVK.N]	Heat shock protein 60, mitochondrial	gi|342886297	Fusarium oxysporum Fo5176	F9FA77	_	1.53	0.55	O Posttranslational modification, protein turnover, chaperones (PTM)	COG0459	Chaperonin GroEL (HSP60 family)	protein refolding	cytoplasm	ATP binding
R2	56	Mycelium	5.15	26.8	5.29	27.2	0.973535	0.985294	5.15/26.8	5.29/27.2	[3]		[17]	[197]	TOF TOF[ K.NAEVVVSPPAIYLPLVR.E;K.DSDINWVILGHSER.R;K.VIWCCGETLETR.E]	TPI1-triose-phosphate isomerase	gi|342885916	Fusarium oxysporum Fo5176	F9FB38	*	1.55	0.2	G Carbohydrate transport and metabolism (CTM)	COG0149	Triosephosphate isomerase			triose-phosphate isomerase activity
R2	57	Mycelium	5.91	37.3	5.91	37.4	1	0.997326	5.91/37.3	5.91/37.4	[6]		[20]	[295]	TOF TOF[K.NKTELDQGVTLSQTWEAVTK.L;K.TELDQGVTLSQTWEAVTK.L;R.SIGVSNFSIEMLETIIK.D + Oxidation (M);K.DTGVTPAINQVER.H;K.TYSPDWDIDVFGDEK.E;K.TYSPDWDIDVFGDEKEK.T]	Members of the aldo/keto reductase family	gi|342888721	Fusarium oxysporum Fo5176	F9F563	*	1.53	0.55	R General function prediction only (Predicted)	COG0656	Aldo/keto reductases, related to diketogulonate reductase			oxidoreductase activity
R2	58	Mycelium	4.93	17.8	4.36	22.2	1.13073	0.801802	4.93/17.8	4.36/22.2	[1]		[4]	[63]	TOF TOF[K.ELKEEYWPR.L]	Hsp90 binding co-chaperone (Sba1)	gi|70997019	Aspergillus fumigatus Af293	Q4WW00	_	1.52	0.13	O Posttranslational modification, protein turnover, chaperones (PTM)	KOG3158	HSP90 co-chaperone p23
R2	59	Mycelium	5.39	27.8	4.99	30.5	1.08016	0.911475	5.39/27.8	4.99/30.5	[4]		[13]	[165]	TOF TOF[R.YSFSLTTFSPSGK.L;K.RIYNEYPPTR.I;R.IYNEYPPTR.I;K.GGPMLYQVDPSGSYYPWK.A + Oxidation (M)]	PSA2_NEUCR Probable proteasome subunit alpha type 2	gi|46117136	Gibberella zeae PH-1	I1RKK0	_	1.53	0.32	O Posttranslational modification, protein turnover, chaperones (PTM)	COG0638	Proteasome protease subunit	ubiquitin-dependent protein catabolic process	cytoplasm;nucleus;proteasome core complex, alpha-subunit complex	threonine-type endopeptidase activity
R2	60	Mycelium	5.23	36.1	5.23	35.3	1	1.02266	5.23/36.1	5.23/35.3	[7]		[29]	[657]	TOF TOF[R.FLSKPDEVGVVAVGFSGGQPK.A K.AGVDIGPAALIESGLLTEIR. K.LFGDESVQQFEDLIPSSDPDYR.G K.IASHTYEHSR.E K.EDNEEYFGWLEDDMR.L K.AFSMHDVDR.H K.AFSMHDVDR.H + Oxidation (M) ]	Arginase	gi|342886090	Fusarium oxysporum Fo5176	F9FAK6	_	1.5	0.55	E Amino acid transport and metabolism (ATM)	COG0010	Arginase/agmatinase/formimionoglutamate hydrolase, arginase family	arginine metabolic process		arginase activity;metal ion binding
R2	61	Mycelium	5.9	26.5	6.22	26.5	0.948553	1	5.90/26.5	6.22/26.5	[3]		[20]	[213]	TOF TOF[K.HHQAYVTNLNAALK.N;K.NYATATSTNDIAGQIALQSAIK.F;K.TWGSIQAFQEAFK.K]	Manganese superoxide dismutase precursor (sod-2)	gi|342885951	Fusarium oxysporum Fo5176	F9FAZ1	S	1.53	0.32	P Inorganic ion transport and metabolism (ITM)	COG0605	Superoxide dismutase	superoxide metabolic process		metal ion binding;superoxide dismutase activity
R2	62	Mycelium	6.3	24.8	7.96	25.1	0.791457	0.988048	6.30/24.8	7.96/25.1	[2]		[13]	[206]	TOF TOF[K.HHQTYVTGFNNATDALAEAQHK.N;K.EDFGSFDSFK.K]	SOD2-superoxide dismutase (Mn) precursor, mitochondrial	gi|342874907	Fusarium oxysporum Fo5176	F9G229	M	1.5	0.2	P Inorganic ion transport and metabolism (ITM)	COG0605	Superoxide dismutase	superoxide metabolic process		metal ion binding;superoxide dismutase activity
R2	63	Mycelium	5.24	26	4.98	21.5	1.05221	1.2093	5.24/26.0	4.98/21.5	[3]		[23]	[212]	TOF TOF[R.TFANLVSSSLYER.R;R.FGPYFVSPVVAGLDPK.T;R.DALSGWGAHVYIIEK.D]	20S proteasome, beta subunit	gi|46108708	Gibberella zeae PH-1	I1RCD0	*	1.5	0.135	O Posttranslational modification, protein turnover, chaperones (PTM)	COG0638	Proteasome protease subunit	proteolysis involved in cellular protein catabolic process	proteasome core complex	threonine-type endopeptidase activity
R2	64	Mycelium	5.88	37	6.72	36.3	0.875	1.01928	5.88/37.0	6.72/36.3	[1]		[3]	[101]	TOF TOF[ K.LVSWYDNEWGYSR.R]	Glyceraldehyde-3-phosphate dehydrogenase	gi|120690	Cryphonectria parasitica	P19089	*	1.54	0.53	G Carbohydrate transport and metabolism (CTM)	COG0057	Glyceraldehyde-3-phosphate dehydrogenase/erythrose-4-phosphate dehydrogenase	glycolysis	cytoplasm	NAD binding;NADP binding;glyceraldehyde-3-phosphate dehydrogenase (NAD+) (phosphorylating) activity
R2	65	Mycelium	5.01	28.5	5.01	28.7	1	0.993031	5.01/28.5	5.01/28.7	[7]		[35]	[412]	TOF TOF[K.TADHGPIIESLKPIVDFSK.S;K.HVTLTPFPPEDVLNK.D;R.RLEEFTGVALK.T;R.GISYGWSVENDVPVR.G;R.GISYGWSVENDVPVRGDESK.T;R.ETDDFKENIGLLR.E;K.AHEHTHDHGGGCC]	Hypothetical protein FOXB_05715	gi|342883238	Fusarium oxysporum Fo5176	F9FH36	_	1.56	0.3	NO related
R2	66	Mycelium	5.17	43.5	5.17	43.5	1	1	5.17/43.5	5.17/43.5	[4]		[13]	[201]	TOF TOF[K.TLVDAGYPISVER.S;R.IFEDSEYEAAGAR.L;R.GYYLNEDELVNQIR.E;R.KPTALVLGALGR.C]	Saccharopine dehydrogenase [NAD+, L-lysine-forming]	gi|225877962	Gibberella fujikuroi	C1L3C4	_	1.51	0.22	E Amino acid transport and metabolism (ATM)	COG0686	Alanine dehydrogenase			nucleotide binding
R2	67	Mycelium	5.17	48.5	5.17	48.5	1	1	5.17/48.5	5.17/48.5	[6]		[18]	[510]	TOF TOF[R.GNPTVEVDVVTETGLHR.A;K.TQDIQIVGDDLTVTNPLR.I;K.DSYADGWGVMVSHR.S;K.DSYADGWGVMVSHR.S + Oxidation (M);R.SGETEDVTIADIAVGLR.A;R.IEEELGDQAIYPGANFR.K]	Enolase	gi|342884543	Fusarium oxysporum Fo5176	F9FED6	*	1.5	0.24	G Carbohydrate transport and metabolism (CTM)	COG0148	Enolase	glycolysis	cell surface;extracellular region;phosphopyruvate hydratase complex	magnesium ion binding;phosphopyruvate hydratase activity
R2	68	Mycelium	5.42	38.1	5.42	38.1	1	1	5.42/38.1	5.42/38.1	[7]		[31]	[443]	TOF TOF[K.HLPLYEDLLNNYDAK.L;R.GAQYILPPNSVVYLGGAGDDK.Y;K.YAAILHDAVK.A;R.SLCTDLGAANHYDLDHLK.K;R.IAIVTQGTDPTLVAIQGEDDIK.E;K.EFPVHAIEK.E;R.LSIQELGPSYPFPK.Q]	Adenosine kinase	gi|342865956	Fusarium oxysporum Fo5176	F9GFT4	_	1.53	0.071	G Carbohydrate transport and metabolism (CTM)	COG0524	Sugar kinases, ribokinase family	AMP biosynthetic process;purine ribonucleoside salvage		adenosine kinase activity;phosphotransferase activity, alcohol group as acceptor
R1	1	Conidia	4.8	62.9	5.08	74.6	0.944882	0.843164	4.80/62.9	5.08/74.6	[3]		[5]	[117]	TOF TOF[K.GKVEILVNDQGNR.I;R.ITPSYVAFTEDER.L;K.FELTGIPPAPR.G]	GR78_NEUCR 78 KDA GLUCOSE-REGULATED PROTEIN HOMOLOG PRECURSOR (GRP 78) (IMMUNOGLOBULIN HEAVY CHAIN BINDING PROTEIN HOMOLOG) (BIP)	gi|46135911	Gibberella zeae PH-1			-3.36	0.43	O Posttranslational modification, protein turnover, chaperones (PTM)	KOG0100	Molecular chaperones GRP78/BiP/KAR2, HSP70 superfamily
R1	2	Conidia	7.07	50.2	7.07	50.2	1	1	7.07/50.2	7.07/50.2	[3]		[8]	[87]	TOF TOF[K.YYDLGLEYR.D;K.TFESEAAHGTVTR.H;K.GNETSTNPIASIFAWTR.G]	Isocitrate dehydrogenase [NADP], mitochondrial	gi|46137663	Gibberella zeae PH-1			-2.89	0.052	C Energy production and conversion (EPC)	KOG1526	NADP-dependent isocitrate dehydrogenase
R1	3	Conidia	7.3	22.9	6.5	66.4	1.12308	0.34488	7.30/22.9	6.50/66.4	[4]		[5]	[179]	TOF TOF[R.DIEIDIHEGPR.P;R.LGDFLMLQGR.P;R.LGDFLMLQGR.P + Oxidation (M);R.YLGVDLFTK.Q]	EIF-5A	gi|342879255	Fusarium oxysporum Fo5176	F9FRE0	*	-3.54	0.72	J Transcription,translation,ribosomal structure and biogenesis (TRR)			peptidyl-lysine modification to hypusine;positive regulation of translational elongation;positive regulation of translational termination;translational frameshifting		ribosome binding;translation elongation factor activity
R1	4	Conidia	4.72	19.8	4.4	23	1.07273	0.86087	4.72/19.8	4.40/23.0	[4]		[24]	[336]	TOF TOF[ K.NFIYLTISVPDVPKDSLTLDLQPTK.L K.KYHVELEFWGEIDPAESK.I K.YHVELEFWGEIDPAESK.I K.ELKEEYWPR.L ]	Hsp90 associated co-chaperone	gi|342875528	Fusarium oxysporum Fo5176	F9G0Q0	_	-1.54	0.87	O Posttranslational modification, protein turnover, chaperones (PTM)	COG0071	Molecular chaperone (small heat shock protein)
R1	5	Conidia	5.12	25	5.12	24.5	1	1.02041	5.12/25.0	5.12/24.5	[3]		[22]	[176]	TOF TOF[K.AGKPVAAVCHGPIVFVNVK.V;K.VDGKPLLEGR.E;K.LAVDGQVITGQNPASAHAVGK.A]	DJ-1/PfpI family protein	gi|342881721	Fusarium oxysporum Fo5176	F9FKJ0	*	-1.5	0.58	R General function prediction only (Predicted)	COG0693	Putative intracellular protease/amidase
R1	6	Conidia	4.74	20.1	5.05	16.5	0.938614	1.21818	4.74/20.1	5.05/16.5	7	59	38	78	TOF	Hypothetical protein FOXB_00261	gi|342890490	Fusarium oxysporum Fo5176	F9F1H5	_	-1.5	0.84	NO related
R1	7	Conidia	7.01	15.9	8.54	31.3	0.820843	0.507987	7.01/15.9	8.54/31.3	[2]		[10]	[182]	TOF TOF[R.HTEWEGTWYPESPK.S;R.GNGHSWACINCPGGK.L]	Fo5176-SIX1	gi|342888423	Fusarium oxysporum Fo5176	F9F5Q9	S	Specific	0.74	NO related
R1	8	Conidia	4.57	49.8	5.27	55.2	0.867173	0.902174	4.57/49.8	5.27/55.2	[5]		[9]	[139]	TOF TOF[K.VVDLLAPYAR.G;K.AHGGYSVFTGVGER.T;K.VALVFGQMNEPPGAR.A;K.VALVFGQMNEPPGAR.A + Oxidation (M);R.VVGQEHYDVATR.V]	ATP synthase subunit beta, mitochondrial	gi|342885052	Fusarium oxysporum Fo5176	F9FD62	M	-2.94	0.54	C Energy production and conversion (EPC)	COG0055	F0F1-type ATP synthase beta subunit	ATP hydrolysis coupled proton transport;plasma membrane ATP synthesis coupled proton transport	plasma membrane;proton-transporting ATP synthase complex, catalytic core F(1)	ATP binding;hydrogen ion transporting ATP synthase activity, rotational mechanism;hydrogen-exporting ATPase activity, phosphorylative mechanism;proton-transporting ATPase activity, rotational mechanism
R1	9	Conidia	5.53	36.8	6.72	96.5	0.822917	0.381347	5.53/36.8	6.72/96.5	17	82	16	78	TOF	Nucleoporin-interacting protein NIC96	gi|336378323	Serpula lacrymans var. lacrymans S7.9	F8PB41	*	-2.14	0.59	D Cell cycle control, cell division, chromosome partitioning	KOG2168	Cullins	transport	nuclear pore
R1	10	Conidia	6.16	45.8	7.02	46.5	0.877493	0.984946	6.16/45.8	7.02/46.5	[4]		[11]	[305]	TOF TOF[K.GFEAPSNEELEELR.E;R.VLMEGLDLER.L;R.TQDCAGAILYAAER.A;K.LYEIGAGTSEIR.R]	Isovaleryl-CoA dehydrogenase	gi|342874660	Fusarium oxysporum Fo5176	F9G2H0	M	-1.55	0.4	E Amino acid transport and metabolism (ATM)	COG1960	Acyl-CoA dehydrogenases			acyl-CoA dehydrogenase activity;flavin adenine dinucleotide binding
R1	11	Conidia	4.76	23.6	5.54	24.2	0.859206	0.975207	4.76/23.6	5.54/24.2	[3]		[16]	[145]	TOF TOF[K.DCLSLWADANVCVR.T K.FIFEIYNEWGIR.Q K.SWHTETYLEK.G ]	Hypothetical protein FOXB_06772	gi|342881938	Fusarium oxysporum Fo5176	F9FK43	S	Specific	0.69	NO related			cell wall macromolecule catabolic process
R1	12	Conidia	6.71	18.6	6.71	18.6	1	1	6.71/18.6	6.71/18.6	[3]		[26]	[126]	TOF TOF[R.FVDVAYPEAMTSYAPR.N + Oxidation (M);R.NNVAGHLANMDYVVEHYR.Q + Oxidation (M);R.QKHIQEEER.K]	NADH-ubiquinone oxidoreductase 17.8 kDa subunit	gi|342874407	Fusarium oxysporum Fo5176	F9G367	M	-2.29	0.56	C Energy production and conversion (EPC)
R1	13	Conidia	5.39	21	5.39	20.9	1	1.00478	5.39/21.0	5.39/20.9	[5]		[44]	[567]	TOF TOF[ K.TLSDSSEPILSLQGIGYLTR.K R.EHTDWLFGTVR.G R.FVTLDEIEEDFLK.T K.TGWLVEGDGK.F K.FIQSIAESVDNGWVANQIWGFEEINGER.R ]	Hypothetical protein FOXB_11655	gi|342876133	Fusarium oxysporum Fo5176	F9FZ66	_	-2.23	0.69	NO related
R1	14	Conidia	6.84	47.6	5.08	74.6	1.34646	0.63807	6.84/47.6	5.08/74.6	[5]		[8]	[173]	TOF TOF[K.GKVEILVNDQGNR.I;R.ITPSYVAFTEDER.L;K.KVTHAVVTVPAYFNDNQR.Q;K.VTHAVVTVPAYFNDNQR.Q;K.DAGIIAGLNVLR.I]	GR78_NEUCR 78 KDA GLUCOSE-REGULATED PROTEIN HOMOLOG PRECURSOR (GRP 78) (IMMUNOGLOBULIN HEAVY CHAIN BINDING PROTEIN HOMOLOG) (BIP)	gi|46135911	Gibberella zeae PH-1			-1.64	0.57	O Posttranslational modification, protein turnover, chaperones (PTM)	KOG0100	Molecular chaperones GRP78/BiP/KAR2, HSP70 superfamily
R1	15	Conidia	7.18	15.8	8.54	31.3	0.840749	0.504792	7.18/15.8	8.54/31.3	[1]		[5]	[65]	TOF TOF[R.HTEWEGTWYPESPK.S]	Fo5176-SIX1	gi|342888423	Fusarium oxysporum Fo5176	F9F5Q9	S	-1.99	0.67	NO related
R1	16	Conidia	7.21	22.7	5.77	25	1.24957	0.908	7.21/22.7	5.77/25.0	[2]		[10]	[87]	TOF TOF[R.LGDFLMLQGR.P;K.QGLPVIDQSNLYSR.L]	EIF-5A	gi|46128719	Gibberella zeae PH-1			-1.71	0.52	J Transcription,translation,ribosomal structure and biogenesis (TRR)
R1	17	Conidia	6.16	45.8	4.87	77.2	1.26489	0.593264	6.16/45.8	4.87/77.2	[2]		[3]	[125]	TOF TOF[K.HFSVEGQLEFR.A;K.RAPFDLFETK.K]	Heat shock protein 82	gi|168256	Ajellomyces capsulatus			Specific	0.42	O Posttranslational modification, protein turnover, chaperones (PTM)	KOG0020	Endoplasmic reticulum glucose-regulated protein (GRP94/endoplasmin), HSP90 family
R1	18	Conidia	6.38	16.8	8.54	31.3	0.747073	0.536741	6.38/16.8	8.54/31.3	[1]		[5]	[86]	TOF TOF[R.GNGHSWACINCPGGK.L]	Fo5176-SIX1	gi|342888423	Fusarium oxysporum Fo5176	F9F5Q9	S	Specific	0.31	NO related
R1	19	Conidia	6.87	16.9	8.54	31.3	0.80445	0.539936	6.87/16.9	8.54/31.3	[1]		[5]	[58]	TOF TOF[R.GNGHSWACINCPGGK.L]	Fo5176-SIX1	gi|342888423	Fusarium oxysporum Fo5176	F9F5Q9	S	Specific	0.48	NO related
R1	20	Conidia	4.81	59	4.83	59	0.995859	1	4.81/59.0	4.83/59.0	[3]		[7]	[225]	TOF TOF[K.WDVELYER.Y;R.WLGVGYASNDDVDIR.E;R.EQIADYFNCGDDDSR.I]	Beta-1,3-glucanosyltransferase	gi|62275449	Fusarium oxysporum	Q2KN79	*	Specific	0.46	G Carbohydrate transport and metabolism (CTM)			carbohydrate metabolic process		cation binding;transferase activity
R2	21	Conidia	5.54	73.2	10.29	29.7	0.538387	2.46465	5.54/73.2	10.29/29.7	14	48	50	77	TOF	40S ribosomal protein S4	gi|302687328	Schizophyllum commune H4-8	D8Q145	*	Specific	0.29	J Transcription,translation,ribosomal structure and biogenesis (TRR)	COG1471	Ribosomal protein S4E	translation	ribosome	RNA binding;structural constituent of ribosome
R2	22	Conidia	5.52	65.2	5.72	63.5	0.965035	1.02677	5.52/65.2	5.72/63.5	28	59	62	132	TOF	Pyruvate decarboxylase	gi|342877157	Fusarium oxysporum Fo5176	F9FWR8	_	3.04	0.032	E Amino acid transport and metabolism (ATM)	COG0028	Thiamine pyrophosphate-requiring enzymes [acetolactate synthase, pyruvate dehydrogenase (cytochrome), glyoxylate carboligase, phosphonopyruvate decarboxylase]	metabolic process		carboxy-lyase activity;magnesium ion binding;thiamine pyrophosphate binding
R2	23	Conidia	6.07	69.1	6.86	63.6	0.88484	1.08648	6.07/69.1	6.86/63.6	18	46	37	76	TOF	Glu/asp-tRNA amidotransferase subunit A	gi|342877850	Fusarium oxysporum Fo5176	F9FUZ7	S	1.5	0.82	J Transcription,translation,ribosomal structure and biogenesis (TRR)	COG0154	Asp-tRNAAsn/Glu-tRNAGln amidotransferase A subunit and related amidases			carbon-nitrogen ligase activity, with glutamine as amido-N-donor
R2	24	Conidia	5.32	27.9	5.59	29.6	0.951699	0.942568	5.32/27.9	5.59/29.6	[2]		[12]	[201]	TOF TOF[R.DIACGPSTPPREDNIGTK.G;R.LQEDIAGASVSGHVR.S]	Hypothetical protein FOXB_16439	gi|342869186	Fusarium oxysporum Fo5176	F9GCQ6	S	2.61	0.056	NO related
R2	25	Conidia	5.17	28.1	5.29	27.2	0.977316	1.03309	5.17/28.1	5.29/27.2	14	76	64	98	TOF	TPI1-triose-phosphate isomerase	gi|342885916	Fusarium oxysporum Fo5176	F9FB38	*	4.53	0.023	G Carbohydrate transport and metabolism (CTM)	COG0149	Triosephosphate isomerase			triose-phosphate isomerase activity
R2	26	Conidia	5.13	34	5.13	32.9	1	1.03343	5.13/34.0	5.13/32.9	19	45	77	159	TOF	Inorganic pyrophosphatase	gi|342879371	Fusarium oxysporum Fo5176	F9FR15	_	3.89	0.052	C Energy production and conversion (EPC)	COG0221	Inorganic pyrophosphatase	phosphate-containing compound metabolic process	cytoplasm	inorganic diphosphatase activity;magnesium ion binding
R2	27	Conidia	5.41	37.2	5.24	37.4	1.03244	0.994652	5.41/37.2	5.24/37.4	16	42	59	103	TOF	Fructose-bisphosphate aldolase	gi|342871910	Fusarium oxysporum Fo5176	F9G918	_	4.31	0.042	G Carbohydrate transport and metabolism (CTM)	COG0191	Fructose/tagatose bisphosphate aldolase	carbohydrate metabolic process		aldehyde-lyase activity;zinc ion binding
R2	28	Conidia	5.45	37.3	5.24	37.4	1.04008	0.997326	5.45/37.3	5.24/37.4	12	29	46	87	TOF	Fructose-bisphosphate aldolase	gi|342871910	Fusarium oxysporum Fo5176	F9G918	_	3.16	0.24	G Carbohydrate transport and metabolism (CTM)	COG0191	Fructose/tagatose bisphosphate aldolase	carbohydrate metabolic process		aldehyde-lyase activity;zinc ion binding
R2	29	Conidia	4.56	25.9	4.47	29.6	1.02013	0.875	4.56/25.9	4.47/29.6	[3]		[17]	[136]	TOF TOF[K.CNPMTATCPADPAFGR.D + Oxidation (M) K.SISIVDYAGTDAPTTSSVR.E R.EYLFGDHSGSWK.S ]	Glycosidase crf1	gi|342875953	Fusarium oxysporum Fo5176	F9FZL7	S	4.65	0.068	G Carbohydrate transport and metabolism (CTM)	COG2273	Beta-glucanase/Beta-glucan synthetase	carbohydrate metabolic process		hydrolase activity, hydrolyzing O-glycosyl compounds
R2	30	Conidia	4.52	32	4.47	29.6	1.01119	1.08108	4.52/32.0	4.47/29.6	[2]		[9]	[94]	TOF TOF[K.SISIVDYAGTDAPTTSSVR.E；K.YIFFGR.V]	Glycosidase crf1	gi|342875953	Fusarium oxysporum Fo5176	F9FZL7	S	Specific	0.61	G Carbohydrate transport and metabolism (CTM)	COG2273	Beta-glucanase/Beta-glucan synthetase	carbohydrate metabolic process		hydrolase activity, hydrolyzing O-glycosyl compounds
R2	31	Conidia	4.47	25	4.47	23.4	1	1.06838	4.47/25.0	4.47/23.4	[1]		[8]	[46]	TOF TOF[K.YHVELEFWGEIDPAESK.I]	Hsp90 associated co-chaperone	gi|302899157	Nectria haematococca mpVI 77-13-4	C7Z0Y9	_	Specific	0.17	O Posttranslational modification, protein turnover, chaperones (PTM)	KOG3158	HSP90 co-chaperone p23
R2	32	Conidia	4.47	30	4.47	29.6	1	1.01351	4.47/30.0	4.47/29.6	[2]		[11]	[175]	TOF TOF[K.SISIVDYAGTDAPTTSSVR.E;R.EYLFGDHSGSWK.S]	Glycosidase crf1	gi|342875953	Fusarium oxysporum Fo5176	F9FZL7	S	15.21	0.07	G Carbohydrate transport and metabolism (CTM)	COG2273	Beta-glucanase/Beta-glucan synthetase	carbohydrate metabolic process		hydrolase activity, hydrolyzing O-glycosyl compounds
R2	33	Conidia	4.52	23.8	4.47	29.6	1.01119	0.804054	4.52/23.8	4.47/29.6	[2]		[11]	[113]	TOF TOF[K.SISIVDYAGTDAPTTSSVR.E;R.EYLFGDHSGSWK.S]	Glycosidase crf1	gi|342875953	Fusarium oxysporum Fo5176	F9FZL7	S	12.62	0.075	G Carbohydrate transport and metabolism (CTM)	COG2273	Beta-glucanase/Beta-glucan synthetase	carbohydrate metabolic process		hydrolase activity, hydrolyzing O-glycosyl compounds
R2	34	Conidia	4.54	21.7	4.47	29.6	1.01566	0.733108	4.54/21.7	4.47/29.6	[2]		[11]	[165]	TOF TOF[K.SISIVDYAGTDAPTTSSVR.E;R.EYLFGDHSGSWK.S]	Glycosidase crf1	gi|342875953	Fusarium oxysporum Fo5176	F9FZL7	S	18.35	0.069	G Carbohydrate transport and metabolism (CTM)	COG2273	Beta-glucanase/Beta-glucan synthetase	carbohydrate metabolic process		hydrolase activity, hydrolyzing O-glycosyl compounds
R2	35	Conidia	4.91	28.2	5.29	27.2	0.928166	1.03676	4.91/28.2	5.29/27.2	[4]		[19]	[241]	TOF TOF[K.DSDINWVILGHSER.R;K.VIWCCGETLETR.E;K.VATTEQAQEVHK.A;R.ILYGGSVNEK.N]	TPI1-triose-phosphate isomerase	gi|342885916	Fusarium oxysporum Fo5176	F9FB38	*	2.55	0.29	G Carbohydrate transport and metabolism (CTM)	COG0149	Triosephosphate isomerase			triose-phosphate isomerase activity
R2	36	Conidia	4.72	5.9	5.32	14	0.887218	0.421429	4.72/5.9	5.32/14.0	8	68	73	79	TOF	Hypothetical protein	gi|170091162	Laccaria bicolor S238N-H82	B0CZ03	_	5.07	0.31	NO related
R2	37	Conidia	4.69	4.8	4.47	29.6	1.04922	0.162162	4.69/4.8	4.47/29.6	[2]		[11]	[66]	TOF TOF[K.SISIVDYAGTDAPTTSSVR.E;R.EYLFGDHSGSWK.S]	Glycosidase crf1	gi|342875953	Fusarium oxysporum Fo5176	F9FZL7	S	3.19	0.46	G Carbohydrate transport and metabolism (CTM)	COG2273	Beta-glucanase/Beta-glucan synthetase	carbohydrate metabolic process		hydrolase activity, hydrolyzing O-glycosyl compounds
R2	38	Conidia	4.66	4.8	4.85	12	0.960825	0.4	4.66/4.8	4.85/12.0	[1]		[12]	[64]	TOF TOF[K.ALLDITPDYGYGAR.G]	FKBP-type peptidyl-prolyl cis-trans isomerase	gi|116010470	Gibberella fujikuroi	Q05GS8	_	3.3	0.15	O Posttranslational modification, protein turnover, chaperones (PTM)	COG0545	FKBP-type peptidyl-prolyl cis-trans isomerases 1	protein folding;protein peptidyl-prolyl isomerization		peptidyl-prolyl cis-trans isomerase activity
R2	39	Conidia	4.72	4.7	4.85	12	0.973196	0.391667	4.72/4.7	4.85/12.0	[1]		[12]	[101]	TOF TOF[K.ALLDITPDYGYGAR.G]	FKBP-type peptidyl-prolyl cis-trans isomerase	gi|116010470	Gibberella fujikuroi	Q05GS8	_	2.26	0.3	O Posttranslational modification, protein turnover, chaperones (PTM)	COG0545	FKBP-type peptidyl-prolyl cis-trans isomerases 2	protein folding;protein peptidyl-prolyl isomerization		peptidyl-prolyl cis-trans isomerase activity
R2	40	Conidia	4.69	4.9	9.3	16.1	0.504301	0.304348	4.69/4.9	9.30/16.1	[3]		[25]	[138]	TOF TOF[K.GDQFDSSVGR.G R.GAFVVPIGVGQVIK.G K.ALLDITPDYGYGAR.G ]	FKBP-type peptidyl-prolyl cis-trans isomerase	gi|342877718	Fusarium oxysporum Fo5176	F9FV90	M	1.61	0.46	O Posttranslational modification, protein turnover, chaperones (PTM)	COG0545	FKBP-type peptidyl-prolyl cis-trans isomerases 1	protein folding;protein peptidyl-prolyl isomerization		peptidyl-prolyl cis-trans isomerase activity
R2	41	Conidia	4.55	4.8	4.47	29.6	1.0179	0.162162	4.55/4.8	4.47/29.6	[2]		[11]	[110]	TOF TOF[K.SISIVDYAGTDAPTTSSVR.E;R.EYLFGDHSGSWK.S]	Glycosidase crf1	gi|342875953	Fusarium oxysporum Fo5176	F9FZL7	S	4.94	0.3	G Carbohydrate transport and metabolism (CTM)	COG2273	Beta-glucanase/Beta-glucan synthetase	carbohydrate metabolic process		hydrolase activity, hydrolyzing O-glycosyl compounds
R2	42	Conidia	5.83	26.5	6.22	26.5	0.937299	1	5.83/26.5	6.22/26.5	[3]		[17]	[173]	TOF TOF[ K.HHQAYVTNLNAALK.N;K.TWGSIQAFQEAFK.K;K.TLLGLQGSGWGWLVK.D]	Manganese superoxide dismutase precursor (sod-2)	gi|342885951	Fusarium oxysporum Fo5176	F9FAZ1	S	2.65	0.26	P Inorganic ion transport and metabolism (ITM)	COG0605	Superoxide dismutase	superoxide metabolic process		metal ion binding;superoxide dismutase activity
R2	43	Conidia	6.06	32.1	4.25	11.1	1.42588	2.89189	6.06/32.1	4.25/11.1	7	26	80	76	TOF	60S acidic ribosomal protein P2	gi|115395966	Aspergillus terreus NIH2624	Q0CPE0	S	10.9	0.25	J Transcription,translation,ribosomal structure and biogenesis (TRR)	COG2058	Ribosomal protein L12E/L44/L45/RPP1/RPP2	translational elongation	ribosome	structural constituent of ribosome
R2	44	Conidia	5.76	32	5.88	24.2	0.979592	1.32231	5.76/32.0	5.88/24.2	[5]		[33]	[207]	TOF TOF[R.NFYNSDASFTPLFR.L;R.LLDDFDSYSR.Q;R.ETGEAYELHGELPGMTK.D + Oxidation (M);K.DNVHIEFTEPQTMTIR.G + Oxidation (M);K.AHESTEVTHHQQSK.E]	30 kDa heat shock protein	gi|342879607	Fusarium oxysporum Fo5176	F9FQN9	*	Specific	0.29	O Posttranslational modification, protein turnover, chaperones (PTM)	COG0071	Molecular chaperone (small heat shock protein)
R2	45	Conidia	5.76	40.8	6.25	41.2	0.9216	0.990291	5.76/40.8	6.25/41.2	10	49	39	79	TOF	Isocitrate dehydrogenase (NAD)	gi|302894417	Nectria haematococca mpVI 77-13-4	C7Z4N0	M	9.91	0.12	E Amino acid transport and metabolism (ATM)	COG0473	Isocitrate/isopropylmalate dehydrogenase	tricarboxylic acid cycle		NAD binding;isocitrate dehydrogenase (NAD+) activity;magnesium ion binding
R2	46	Conidia	5.37	48.2	6.31	46.2	0.85103	1.04329	5.37/48.2	6.31/46.2	22	40	57	175	TOF	Phosphoglycerate kinase	gi|342876330	Fusarium oxysporum Fo5176	F9FYP0	_	3.41	0.045	G Carbohydrate transport and metabolism (CTM)	COG0126	3-phosphoglycerate kinase	glycolysis		phosphoglycerate kinase activity
R2	47	Conidia	4.86	47.1	4.98	45	0.975904	1.04667	4.86/47.1	4.98/45.0	20	55	42	126	TOF	DEAD/DEAH box helicase	gi|342890194	Fusarium oxysporum Fo5176	F9F246	_	2.57	0.23	J Transcription,translation,ribosomal structure and biogenesis (TRR)	COG0513	Superfamily II DNA and RNA helicases			ATP binding;ATP-dependent helicase activity;nucleic acid binding
R2	48	Conidia	4.85	33.2	5.72	41.8	0.847902	0.794258	4.85/33.2	5.72/41.8	15	38	42	123	TOF	Pyruvate dehydrogenase (lipoamide) beta chain precursor (PDB1)	gi|342887096	Fusarium oxysporum Fo5176	F9F8L0	M	8.13	0.11	C Energy production and conversion (EPC)	COG0022	Thiamine pyrophosphate-dependent dehydrogenases, E1 component beta subunit			catalytic activity
R2	49	Conidia	4.79	38.8	5.34	49	0.897004	0.791837	4.79/38.8	5.34/49.0	[3]		[9]	[135]	TOF TOF[R.LCNAVYICER.K;K.ETPDAINTNYIDINVGVTDEVAR.E;K.FGFDDNAEFR.Q]	Beta-succinyl CoA synthetase precursor	gi|342882200	Fusarium oxysporum Fo5176	F9FJA2	M	1.69	0.25	C Energy production and conversion (EPC)	COG0045	Succinyl-CoA synthetase beta subunit			ATP binding;ligase activity;metalion binding
R2	50	Conidia	5.35	44.3	5.57	49.5	0.960503	0.894949	5.35/44.3	5.57/49.5	19	55	36	93	TOF	Adenosylhomocysteinase	gi|342873590	Fusarium oxysporum Fo5176	F9G541	*	Specific	0.057	H Coenzyme transport and metabolism	COG0499	S-adenosylhomocysteine hydrolase	one-carbon metabolic process		adenosylhomocysteinase activity
R2	51	Conidia	5.38	64.1	5.72	63.5	0.940559	1.00945	5.38/64.1	5.72/63.5	30	56	52	142	TOF	Pyruvate decarboxylase	gi|342877157	Fusarium oxysporum Fo5176	F9FWR8	_	1.5	0.23	E Amino acid transport and metabolism (ATM)	COG0028	Thiamine pyrophosphate-requiring enzymes [acetolactate synthase, pyruvate dehydrogenase (cytochrome), glyoxylate carboligase, phosphonopyruvate decarboxylase]	metabolic process		carboxy-lyase activity;magnesium ion binding;thiamine pyrophosphate binding
R2	52	Conidia	5.54	42	5.15	38.8	1.07573	1.08247	5.54/42.0	5.15/38.8	22	84	67	107	TOF	Actin	gi|336257873	Sordaria macrospora k-hell	F9FWR8	_	5.38	0.051	Z Cytoskeleton	KOG0676	Actin and related proteins	metabolic process		carboxy-lyase activity;magnesium ion binding;thiamine pyrophosphate binding
R2	53	Conidia	4.9	17.9	6	22.5	0.816667	0.795556	4.90/17.9	6.00/22.5	[2]		[18]	[66]	TOF TOF[ R.TEEDLFGPGAAPGTVPTDLEQATGIER.L;K.TFADYIKPEYR.Y]	Cytochrome-c oxidase chain IV precursor	gi|342888181	Fusarium oxysporum Fo5176	F9F693	M	1.5	0.243	C Energy production and conversion (EPC)	KOG3352	Cytochrome c oxidase, subunit Vb/COX4		mitochondrial envelope	cytochrome-c oxidase activity
R2	54	Conidia	5.65	38.2	5.42	38.1	1.04244	1.00262	5.65/38.2	5.42/38.1	12	46	48	118	TOF	Adenosine kinase	gi|342865956	Fusarium oxysporum Fo5176	F9GFT4	_	4.77	0.016	G Carbohydrate transport and metabolism (CTM)	COG0524	Sugar kinases, ribokinase family	AMP biosynthetic process;purine ribonucleoside salvage		adenosine kinase activity;phosphotransferase activity, alcohol group as acceptor
R2	55	Conidia	5.98	27	6.22	26.5	0.961415	1.01887	5.98/27.0	6.22/26.5	[2]		[12]	[66]	TOF TOF[K.NYATATSTNDIAGQIALQSAIK.F;K.AAYVDNIWK.V]	Manganese superoxide dismutase precursor (sod-2)	gi|342885951	Fusarium oxysporum Fo5176	F9FAZ1	S	2.91	0.13	P Inorganic ion transport and metabolism (ITM)	COG0605	Superoxide dismutase	superoxide metabolic process		metal ion binding;superoxide dismutase activity
R2	56	Conidia	6.22	27.1	6.22	26.5	1	1.02264	6.22/27.1	6.22/26.5	[2]		[12]	[156]	TOF TOF[K.NYATATSTNDIAGQIALQSAIK.F;K.AAYVDNIWK.V]	Manganese superoxide dismutase precursor (sod-2)	gi|342885951	Fusarium oxysporum Fo5176	F9FAZ1	S	1.5	0.52	P Inorganic ion transport and metabolism (ITM)	COG0605	Superoxide dismutase	superoxide metabolic process		metal ion binding;superoxide dismutase activity
R2	57	Conidia	5.71	48.2	6.31	46.2	0.904913	1.04329	5.71/48.2	6.31/46.2	[7]		[24]	[258]	TOF TOF[K.AEDGAVILLENLR.F R.FHIEEEGSSK.D K.GLTALGDVYINDAFGTAHR.A R.AHSSMVGVDLPQK.A + Oxidation (M) K.DGIPDGWQGLDCGEESVK.L K.TILWNGPAGVFEFEK.F K.LSHVSTGGGASLELLEGK.E ]	Phosphoglycerate kinase	gi|342876330	Fusarium oxysporum Fo5176	F9FYP0	_	7.06	0.023	G Carbohydrate transport and metabolism (CTM)	COG0126	3-phosphoglycerate kinase	glycolysis	cytoplasm	ATP binding;phosphoglycerate kinase activity
R2	58	Conidia	5.91	37.3	5.91	37.4	1	0.997326	5.91/37.3	5.91/37.4	[5]		[20]	[272]	TOF TOF[K.REDIFITGK.L;K.TELDQGVTLSQTWEAVTK.L;K.DTGVTPAINQVER.H;R.SNFEEVELDEEAIK.E;K.TYSPDWDIDVFGDEK.E]	Members of the aldo/keto reductase family	gi|342888721	Fusarium oxysporum Fo5176	F9F563	*	3.92	0.03	R General function prediction only (Predicted)	COG0656	Aldo/keto reductases, related to diketogulonate reductase			oxidoreductase activity
R2	59	Conidia	5.42	32.3	5.48	33.5	0.989051	0.964179	5.42/32.3	5.48/33.5	[6]		[28]	[404]	TOF TOF[R.EISDMWPGHAMTLR.V;K.STDFGNVLVLDNVIQCTER.D;K.VLVIGGGDGGVLR.E;K.HDCVEEATLCDIDEAVVR.L;K.SYFQLLHDALR.E;R.YYSAEIHK.A]	Spermidine synthase	gi|342887616	Fusarium oxysporum Fo5176	F9F7W7	_	4.77	0.042	E Amino acid transport and metabolism (ATM)	COG0421	Spermidine synthase	spermidine biosynthetic process		spermidine synthase activity
R2	60	Conidia	5.13	47.9	5.17	48.5	0.992263	0.987629	5.13/47.9	5.17/48.5	14	59	37	115	TOF	Enolase	gi|342884543	Fusarium oxysporum Fo5176	F9FED6	*	7.22	0.012	G Carbohydrate transport and metabolism (CTM)	COG0148	Enolase	glycolysis	phosphopyruvate hydratase complex	magnesium ion binding;phosphopyruvate hydratase activity
R2	61	Conidia	5.72	64	5.72	63.5	1	1.00787	5.72/64.0	5.72/63.5	30	73	52	201	TOF	Pyruvate decarboxylase	gi|342877157	Fusarium oxysporum Fo5176	F9FWR8	_	4.99	0.029	E Amino acid transport and metabolism (ATM)	COG0028	Thiamine pyrophosphate-requiring enzymes [acetolactate synthase, pyruvate dehydrogenase (cytochrome), glyoxylate carboligase, phosphonopyruvate decarboxylase]	metabolic process		carboxy-lyase activity;magnesium ion binding;thiamine pyrophosphate binding
R2	62	Conidia	5.17	45	5.18	43.6	0.998069	1.03211	5.17/45.0	5.18/43.6	22	62	47	176	TOF	Saccharopine dehydrogenase [NAD+, L-lysine-forming]	gi|342882246	Fusarium oxysporum Fo5176	F9FJE8	_	3.06	0.25	E Amino acid transport and metabolism (ATM)	COG0686	Alanine dehydrogenase			nucleotide binding
R2	63	Conidia	5.15	14.7	5.2	24.8	0.990385	0.592742	5.15/14.7	5.20/24.8	15	40	56	128	TOF	Hypothetical protein	gi|46111437	Gibberella zeae PH-1			Specific	0.051	NO related
R2	64	Conidia	5.88	32.1	5.88	24.2	1	1.32645	5.88/32.1	5.88/24.2	20	74	70	191	TOF	30 kDa heat shock protein	gi|342879607	Fusarium oxysporum Fo5176	F9FQN9	*	3.67	0.21	O Posttranslational modification, protein turnover, chaperones (PTM)	COG0071	Molecular chaperone (small heat shock protein)
R2	65	Conidia	5.86	37	6.11	36.2	0.959083	1.0221	5.86/37.0	6.11/36.2	13	65	33	100	TOF	Glyceraldehyde-3-phosphate dehydrogenase	gi|342881882	Fusarium oxysporum Fo5176	F9FK90	*	3.02	0.08	G Carbohydrate transport and metabolism (CTM)	COG0057	Glyceraldehyde-3-phosphate dehydrogenase/erythrose-4-phosphate dehydrogenase	glucose metabolic process		NAD binding;NADP binding;glyceraldehyde-3-phosphate dehydrogenase (NAD+) (phosphorylating) activity
R2	66	Conidia	5.25	37.1	5.24	37.4	1.00191	0.991979	5.25/37.1	5.24/37.4	24	75	61	212	TOF	Fructose-bisphosphate aldolase	gi|342871910	Fusarium oxysporum Fo5176	F9G918	_	6.78	0.027	G Carbohydrate transport and metabolism (CTM)	COG0191	Fructose/tagatose bisphosphate aldolase	carbohydrate metabolic process		aldehyde-lyase activity;zinc ion binding
R2	67	Conidia	5.41	31	5.58	28.6	0.969534	1.08392	5.41/31.0	5.58/28.6	[6]		[38]	[368]	TOF TOF[ K.ANHILDLLSLK.G;K.VVVVTGASGPR.G;R.GAAEMGADVAITYASR.K;K.LNAADYNDVER.F;R.VNSISPGYIDTGLSDFIDAETQELWR.S;K.AAYVYFLSDASTYTTGSDLVIDGGYTCR.-]	Mannitol dehydrogenase	gi|46120358	Gibberella zeae PH-1	I1RLM0	*	3.18	0.065	Q Secondary metabolites biosynthesis,transport and catabolism	COG1028	Dehydrogenases with different specificities (related to short-chain alcohol dehydrogenases)			nucleotide binding
R2	68	Conidia	5.17	47.8	5.17	48.5	1	0.985567	5.17/47.8	5.17/48.5	24	61	57	176	TOF	Enolase	gi|342884543	Fusarium oxysporum Fo5176	F9FED6	*	6.95	0.017	G Carbohydrate transport and metabolism (CTM)	COG0148	Enolase	glycolysis	phosphopyruvate hydratase complex	magnesium ion binding;phosphopyruvate hydratase activity
R2	69	Conidia	5.64	60.6	5.72	63.5	0.986014	0.954331	5.64/60.6	5.72/63.5	22	48	50	142	TOF	Pyruvate decarboxylase	gi|342877157	Fusarium oxysporum Fo5176	F9FWR8	_	3.43	0.22	E Amino acid transport and metabolism (ATM)	COG0028	Thiamine pyrophosphate-requiring enzymes [acetolactate synthase, pyruvate dehydrogenase (cytochrome), glyoxylate carboligase, phosphonopyruvate decarboxylase]	metabolic process		carboxy-lyase activity;magnesium ion binding;thiamine pyrophosphate binding
R2	70	Conidia	4.92	15.7	4.77	24.4	1.03145	0.643443	4.92/15.7	4.77/24.4	12	72	35	84	TOF	Hypothetical protein	gi|342877092	Fusarium oxysporum Fo5176	F9FWZ2	S	Specific	0.049	NO related
R2	71	Conidia	5.98	36.1	6.11	36.2	0.978723	0.997238	5.98/36.1	6.11/36.2	19	54	44	148	TOF	Glyceraldehyde-3-phosphate dehydrogenase	gi|342881882	Fusarium oxysporum Fo5176	F9FK90	*	8.75	0.01	G Carbohydrate transport and metabolism (CTM)	COG0057	Glyceraldehyde-3-phosphate dehydrogenase/erythrose-4-phosphate dehydrogenase	glucose metabolic process		NAD binding;NADP binding;glyceraldehyde-3-phosphate dehydrogenase (NAD+) (phosphorylating) activity
R2	72	Conidia	4.9	33.8	5.29	36.8	0.926276	0.918478	4.9/33.8	5.29/36.8	20	37	49	168	TOF	Transaldolase	gi|342879240	Fusarium oxysporum Fo5176	F9FRC5	_	9.91	0.12	G Carbohydrate transport and metabolism (CTM)	COG0176	Transaldolase	pentose-phosphate shunt	cytoplasm	sedoheptulose-7-phosphate:D-glyceraldehyde-3-phosphate glyceronetransferase activity
R2	73	Conidia	4.7	31.9	5.17	48.5	0.909091	0.657732	4.7/31.9	5.17/48.5	[3]		[11]	[129]	TOF TOF[K.TQDIQIVGDDLTVTNPLR.I;R.SGETEDVTIADIAVGLR.A;R.IEEELGDQAIYPGANFR.K]	Enolase	gi|342884543	Fusarium oxysporum Fo5176	F9FED6	*	8.91	0.0086	G Carbohydrate transport and metabolism (CTM)	COG0148	Enolase	glycolysis	phosphopyruvate hydratase complex	magnesium ion binding;phosphopyruvate hydratase activity
R2	74	Conidia	5.57	30.2	5.29	27.2	1.05293	1.11029	5.57/30.2	5.29/27.2	16	51	65	149	TOF	TPI1-triose-phosphate isomerase	gi|342885916	Fusarium oxysporum Fo5176	F9FB38	*	10.4	0.0072	G Carbohydrate transport and metabolism (CTM)	COG0149	Triosephosphate isomerase			triose-phosphate isomerase activity
R2	75	Conidia	6.11	36.2	6.11	36.2	1	1	6.11/36.2	6.11/36.2	19	65	54	162	TOF	Glyceraldehyde-3-phosphate dehydrogenase	gi|342881882	Fusarium oxysporum Fo5176	F9FK90	*	10.8	0.0014	G Carbohydrate transport and metabolism (CTM)	COG0057	Glyceraldehyde-3-phosphate dehydrogenase/erythrose-4-phosphate dehydrogenase	glucose metabolic process		NAD binding;NADP binding;glyceraldehyde-3-phosphate dehydrogenase (NAD+) (phosphorylating) activity
R2	76	Conidia	4.93	48.1	4.92	47.2	1.00203	1.01907	4.93/48.1	4.92/47.2	[6]		[19]	[607]	TOF TOF[R.GNPTVEVDVVTETGLHR.A;R.AIVPSGASTGQHEACELR.D;K.TQDIQIVGDDLTVTNPLR.I;K.DSYADGWGVMVSHR.S;K.DSYADGWGVMVSHR.S + Oxidation (M);R.SGETEDVTIADIAVGLR.A]	Enolase	gi|302925302	Nectria haematococca mpVI 77-13-4	C7YJZ0	*	5.15	0.091	G Carbohydrate transport and metabolism (CTM)	COG0148	Enolase	gluconeogenesis;glycolysis;regulation of vacuole fusion, non-autophagic	cell surface;extracellular region;fungal-type vacuole;internal side of plasma membrane;mitochondrion;phosphopyruvate hydratase complex	magnesium ion binding;phosphopyruvate hydratase activity
R2	77	Conidia	5.68	73.2	5.68	73.2	1	1	5.68/73.2	5.68/73.2	[8]		[14]	[446]	TOF TOF[R.TTPSVVAFAEDGER.L;K.IVQHTNGDAWVAAR.G;R.GQNYSPSQIGGFVLNK.M;K.NAVVTVPAYFNDSQR.Q;K.DAGQIAGLNVLR.V;K.EIQEVILVGGMTR.M;K.EIQEVILVGGMTR.M + Oxidation (M);K.LLGNFQLVGIPPAHR.G]	Hsp70-like protein	gi|342883857	Fusarium oxysporum Fo5176	F9FFQ7	M	Specific	0.23	O Posttranslational modification, protein turnover, chaperones (PTM)	COG0443	Molecular chaperone	protein folding		ATP binding
145
	Note
	Assigned spot numbers of mycelium which were listed in Figure 2 and Table 1, spot numbers of conidia listed in Figure 3 and Table 2.
	Accession numbers in NCBInr database.
	Numbers of the matched peptides (MP) with p≤0.05.
	The Mascot searched score against the NCBInr database.
	The relatively changed ratios of protein spot abundance on different 2-D DIGE gels. Specific represented the specific proteins in the corresponding sample of races.
	Abbreviations in Figure 4
	The abbreviations for TargetP system were: MP mitochondria; SP secretory pathway; * don't know location, _ any other location.
	The abbreviations for COG were: Energy production and conversion (EPC); Amino acid transport and metabolism (ATM); Carbohydrate transport and metabolism (CTM);Transcription,translation, ribosomal structure and biogenesis (TRR); Posttranslational modification, protein turnover, chaperones (PTM);Inorganic ion transport and metabolism (ITM); General function prediction only (Predicted); NO related C…
	The abbreviations for GO-Biological process were: cellular amino acid metabolic process (AAMP); glucose metabolic process (GLMP); cell redox homeostasis (CERH); superoxide metabolic process (SUMP); carbohydrate metabolic process (CAMP); pentose-phosphate shunt (PEPS).
	The abbreviations for GO-Cellular component were:cell surface fungal-type vacuole (CSFV); nuclear pore（Nucleus);plasma membrane (Membrane); mitochondrial proton-transporting ATP synthase, catalytic core and mitochondrial envelope (Mito); phosphopyruvate hydratase complex, proteasome core complex (Apoplast).
	The abbreviations for GO-Molecular function were: endopeptidase activity (EDPA); metal ion binding （MTIB）;nucleotide binding (NUBD); oxidoreductase activity (OXDA); transferase activity （TRFA);dehydrogenase activity (DHAC);structural constituent of ribosome (STCR); electron carrier activity (ELCA).
